# Supplementary material for: Design, Characterization, and Liftoff of an Insect-Scale Soft Robotic Dragonfly Powered by Dielectric Elastomer Actuators
Source: Micromachines (Basel). 2022 Jul 18;13(7):1136. doi: 10.3390/mi13071136 (PMC9317235; doi:10.3390/mi13071136)
Supplement: Supplementary file 1 [file micromachines-13-01136-s001.zip]

Archive with 2 entries (2 files):
- SV1_static_flapping.mp4
- SV2_liftoff.mp4
